# Supplementary material for: Rice Overexpressing OsNUC1-S Reveals Differential Gene Expression Leading to Yield Loss Reduction after Salt Stress at the Booting Stage
Source: Int J Mol Sci. 2018 Dec 7;19(12):3936. doi: 10.3390/ijms19123936 (PMC6320848; doi:10.3390/ijms19123936)
Supplement: Supplementary file 1 [file ijms-19-03936-s001.zip]

Archive with 1 entries (1 files):
- ijms-400146-supplementary.xlsx
