# Supplementary material for: Rice Overexpressing OsNUC1-S Reveals Differential Gene Expression Leading to Yield Loss Reduction after Salt Stress at the Booting Stage
Source: Int J Mol Sci. 2018 Dec 7;19(12):3936. doi: 10.3390/ijms19123936 (PMC6320848; doi:10.3390/ijms19123936)
Supplement: Supplementary file 1 [file ijms-19-03936-s001.zip › ijms-400146-supplementary.xlsx]

## Sheet: Sheet1
Supplementary Table 1: Differentially expressed genes compared between wild type and transgenic rice with OsNUC1-S overexpression after salt stress treatment for 3 and 9 days
Day	gene ID	Description	Fold change
Day3	LOC_Os01g17170	magnesium-protoporphyrin IX monomethyl ester cyclase,chloroplast precursor	2.37
	LOC_Os03g06230	galactose mutarotase-like	4.78
	LOC_Os12g08770	photosystem I reaction center subunit N	2.63
	LOC_Os08g25900	PsbP	2.35
	LOC_Os04g33830	membrane protein	2.19
	LOC_Os02g15750	expressed protein	3.38
	LOC_Os07g08030	ribose-5-phosphate isomerase A	4.86
	LOC_Os03g56869	ribose-5-phosphate isomerase A	3.86
	LOC_Os09g36450	triosephosphate isomerase, chloroplast precursor	4.01
	LOC_Os04g38410	chlorophyll A-B binding protein	3.39
	LOC_Os06g45820	OsFtsH2 FtsH protease, homologue of AtFtsH2/	2.4
	LOC_Os05g33280	thylakoid lumen protein	3.88
	LOC_Os03g16050	fructose-1,6-bisphosphatase	2.96
	LOC_Os05g40180	serine/threonine-protein kinase stt7, chloroplast precursor	2.62
	LOC_Os02g36850	oxygen evolving enhancer protein 3	6.35
	LOC_Os12g08830	thylakoid lumenal 29.8 kDa protein	2.9
	LOC_Os08g17390	expressed protein	2.39
	LOC_Os03g27040	heavy metal-associated domain containing protein	8.71
	LOC_Os08g40160	thylakoid lumen protein	2.32
	LOC_Os01g41710	chlorophyll A-B binding protein	3.13
	LOC_Os02g10390	chlorophyll A-B binding protein	2.43
	LOC_Os02g52650	chlorophyll A-B binding protein	3.03
	LOC_Os03g17174	PsbP	2.87
	LOC_Os03g52660	ATP synthase F1, delta subunit family protein	3.61
	LOC_Os03g02690	dihydrodipicolinate reductase	2.22
	LOC_Os03g39610	chlorophyll A-B binding protein	2.85
	LOC_Os07g38960	chlorophyll A-B binding protein	2.4
	LOC_Os01g59090	thylakoid lumenal 20 kDa protein	5.43
	LOC_Os08g44680	photosystem I reaction center subunit II, chloroplast precursor	2.23
	LOC_Os08g34220	omega-6 fatty acid desaturase, chloroplast precursor	3.45
	LOC_Os07g28610	expressed protein	2.88
	LOC_Os08g01380	2Fe-2S iron-sulfur cluster binding domain containing protein	5.36
	LOC_Os08g02630	photosystem II core complex proteins psbY, chloroplast precursor	2.38
	LOC_Os02g42570	ferredoxin-thioredoxin reductase, variable chain	2.42
	LOC_Os04g35530	expressed protein	2.94
	LOC_Os08g10020	photosystem II 10 kDa polypeptide, chloroplast precursor	2.78
	LOC_Os04g16680	fructose-1,6-bisphosphatase	2.95
	LOC_Os01g25600	tetratricopeptide repeat domain containing protein	2.25
	LOC_Os07g37550	chlorophyll A-B binding protein	2.63
	LOC_Os12g23200	photosystem I reaction center subunit XI, chloroplast precursor	2.55
	LOC_Os01g72800	signal recognition particle receptor	3.02
	LOC_Os12g19530	ATP-binding region, ATPase-like domain-containing protein	2.99
	LOC_Os03g03720	glyceraldehyde-3-phosphate dehydrogenase	4.94
	LOC_Os11g13890	chlorophyll A-B binding protein	2.49
	LOC_Os01g58470	expressed protein	3.4
	LOC_Os02g04510	UOS1	9.54
	LOC_Os02g03250	expressed protein	2.4
	LOC_Os09g17740	chlorophyll A-B binding protein	2.53
	LOC_Os04g34000	digalactosyldiacylglycerol synthase, chloroplast precursor	2.8
	LOC_Os07g05480	photosystem I reaction center subunit, chloroplast precursor	2.58
	LOC_Os03g14040	expressed protein	5.81
	LOC_Os03g56670	photosystem I reaction center subunit III, chloroplast precursor	2.91
	LOC_Os08g45190	PGR5	4.79
	LOC_Os07g32880	ATP synthase gamma chain	3.35
	LOC_Os04g38600	glyceraldehyde-3-phosphate dehydrogenase	5.92
	LOC_Os01g71190	photosystem II reaction center PSB28 protein, chloroplast precursor	7.35
	LOC_Os12g42210	OsDegp15 - Putative Deg protease homologue	3.34
	LOC_Os03g53640	expressed protein	3.01
	LOC_Os07g04840	PsbP	2.09
	LOC_Os07g37030	cytochrome b6-f complex iron-sulfur subunit, chloroplast precursor	2.39
	LOC_Os08g39430	thylakoid lumenal 19 kDa protein, chloroplast precursor	3.1
	LOC_Os09g26810	chlorophyll A-B binding protein	3.36
	LOC_Os03g52130	expressed protein	2.28
	LOC_Os02g01340	ferredoxin--NADP reductase, chloroplast precursor	2.54
	LOC_Os10g42240	kinase, pfkB family	3.39
	LOC_Os02g51470	ATP synthase F1, delta subunit family protein	2.81
	LOC_Os02g02520	expressed protein	2.1
	LOC_Os04g36720	ferric-chelate reductase	3.28
	LOC_Os01g64660	fructose-1,6-bisphosphatase	3.51
	LOC_Os01g37130	protein phosphatase 2C	2.61
	LOC_Os03g21560	photosystem II 11 kD protein	3.47
	LOC_Os03g64020	expressed protein	2.2
Day9	LOC_Os01g17170	magnesium-protoporphyrin IX monomethyl ester cyclase,chloroplast precursor	2.22
	LOC_Os02g51020	expressed protein	2.64
	LOC_Os07g25430	photosystem I reaction center subunit IV A, chloroplast precursor	2.55
	LOC_Os03g29810	OsClp6 - Putative Clp protease homologue	3.71
	LOC_Os04g38410	chlorophyll A-B binding protein	2.43
	LOC_Os07g08030	ribose-5-phosphate isomerase A	4.37
	LOC_Os03g56869	ribose-5-phosphate isomerase A	2.53
	LOC_Os03g06230	galactose mutarotase-like	3.51
	LOC_Os09g36450	triosephosphate isomerase, chloroplast precursor	4.42
	LOC_Os05g28090	expressed protein	2.83
	LOC_Os09g12650	pyrophosphate--fructose 6-phosphate 1-phosphotransferase subunit alpha	6.1
	LOC_Os12g08770	photosystem I reaction center subunit N, chloroplast precursor,	2.28
	LOC_Os05g33280	thylakoid lumen protein	3.02
	LOC_Os05g05480	OsDegp6 - Putative Deg protease homologue	2.9
	LOC_Os03g16050	fructose-1,6-bisphosphatase	2.05
	LOC_Os05g40180	serine/threonine-protein kinase stt7, chloroplast precursor,	2.35
	LOC_Os02g36850	oxygen evolving enhancer protein 3	2.8
	LOC_Os12g08830	thylakoid lumenal 29.8 kDa protein	2.67
	LOC_Os08g17390	expressed protein	2.24
	LOC_Os12g01530	ferritin-1, chloroplast precursor	3.98
	LOC_Os01g58470	expressed protein	3.71
	LOC_Os01g41710	chlorophyll A-B binding protein	3.51
	LOC_Os02g10390	chlorophyll A-B binding protein	2.11
	LOC_Os02g52650	chlorophyll A-B binding protein	2.44
	LOC_Os11g01530	ferritin-1, chloroplast precursor	3.19
	LOC_Os08g29370	peptidyl-prolyl cis-trans isomerase, chloroplast precursor	3.2
	LOC_Os01g31690	oxygen-evolving enhancer protein 1, chloroplast precursor	2.18
	LOC_Os03g02690	dihydrodipicolinate reductase	3.59
	LOC_Os07g38960	chlorophyll A-B binding protein	2.41
	LOC_Os01g59090	thylakoid lumenal 20 kDa protein	2.54
	LOC_Os08g44680	photosystem I reaction center subunit II, chloroplast precursor	2.45
	LOC_Os08g34220	omega-6 fatty acid desaturase, chloroplast precursor,	2.04
	LOC_Os07g17390	PsbP	4.31
	LOC_Os03g14040	expressed protein	3.1
	LOC_Os03g39610	chlorophyll A-B binding protein	2.3
	LOC_Os02g47360	PPR repeat domain containing protein	2.53
	LOC_Os05g51150	RNA polymerase sigma factor	2.17
	LOC_Os01g70820	lumenal PsbP	3.88
	LOC_Os08g41460	expressed protein	2.07
	LOC_Os01g21820	preprotein translocase subunit secA, chloroplast precursor	2.02
	LOC_Os08g15500	expressed protein	2.21
	LOC_Os04g16680	fructose-1,6-bisphosphatase	2.32
	LOC_Os01g25600	tetratricopeptide repeat domain containing protein	2.67
	LOC_Os07g37550	chlorophyll A-B binding protein	2.55
	LOC_Os12g23200	photosystem I reaction center subunit XI, chloroplast precursor	2.49
	LOC_Os01g72800	signal recognition particle receptor	4.21
	LOC_Os03g64020	expressed protein	2.2
	LOC_Os07g37240	chlorophyll A-B binding protein	3.04
	LOC_Os02g03250	expressed protein	2.2
	LOC_Os07g32880	ATP synthase gamma chain	2.39
	LOC_Os08g40160	thylakoid lumen protein, chloroplast precursor	2.24
	LOC_Os01g59920	cysteine synthase, chloroplast precursor	8.02
	LOC_Os08g02630	photosystem II core complex proteins psbY, chloroplast precursor	2.48
	LOC_Os03g19380	calvin cycle protein CP12	2.08
	LOC_Os08g01380	2Fe-2S iron-sulfur cluster binding domain containing protein	3.63
	LOC_Os03g56670	photosystem I reaction center subunit III, chloroplast precursor	2.73
	LOC_Os08g45190	PGR5	2.4
	LOC_Os05g48630	expressed protein	2.51
	LOC_Os04g38600	glyceraldehyde-3-phosphate dehydrogenase	3.84
	LOC_Os03g09060	prenyltransferase	2.56
	LOC_Os01g71190	photosystem II reaction center PSB28 protein, chloroplast precursor	5.01
	LOC_Os12g42210	OsDegp15 - Putative Deg protease homologue	3.73
	LOC_Os04g38640	OsDegp5 - Putative Deg protease homologue	2.8
	LOC_Os03g53640	expressed protein	4.93
	LOC_Os08g10020	photosystem II 10 kDa polypeptide, chloroplast precursor	3.9
	LOC_Os07g37030	cytochrome b6-f complex iron-sulfur subunit, chloroplast precursor,	2.55
	LOC_Os08g39430	thylakoid lumenal 19 kDa protein, chloroplast precursor	2.67
	LOC_Os09g26810	chlorophyll A-B binding protein	9.97
	LOC_Os03g17174	PsbP	3.61
	LOC_Os02g15750	expressed protein	4.24
	LOC_Os10g32300	tetratricopeptide repeat domain containing protein	3.11
	LOC_Os02g01340	ferredoxin--NADP reductase, chloroplast precursor	2.69
	LOC_Os07g04840	PsbP	2.1
	LOC_Os02g24632	photosystem II 44 kDa reaction center protein	5.75
	LOC_Os05g34040	monooxygenase	8.17
	LOC_Os10g42240	kinase, pfkB family	2.28
	LOC_Os07g30800	immunophilin	2.78
	LOC_Os02g51470	ATP synthase F1, delta subunit family protein	2.1
	LOC_Os02g02520	expressed protein	2.38
	LOC_Os01g64660	fructose-1,6-bisphosphatase,	2.13
	LOC_Os09g17740	chlorophyll A-B binding protein	2.1
	LOC_Os03g21560	photosystem II 11 kD protein	2.71
	LOC_Os01g64960	chlorophyll A-B binding protein	12.45
	LOC_Os12g37710	PsbP	3.27
